# Supplementary material for: Rapid centralised randomisation in emergency setting trials using a smartphone
Source: Eur J Pediatr. 2022 May 17;181(8):3207–10. doi: 10.1007/s00431-022-04475-y (PMC9352638; doi:10.1007/s00431-022-04475-y)
Supplement: Supplementary file 4 — Supplementary file4 (ZIP 2 KB) [file 431_2022_4475_MOESM4_ESM.zip]

Archive with 1 entries (1 files):
- BabyDUCCCopyOfRandom_2022-04-04_1721.REDCap.xml
