# Supplementary material for: Rapid centralised randomisation in emergency setting trials using a smartphone
Source: Eur J Pediatr. 2022 May 17;181(8):3207–10. doi: 10.1007/s00431-022-04475-y (PMC9352638; doi:10.1007/s00431-022-04475-y)
Supplement: Supplementary file 4 — Supplementary file4 (ZIP 2 KB) [file 431_2022_4475_MOESM4_ESM.zip › BabyDUCCCopyOfRandom_2022-04-04_1721.REDCap.xml]

<?xml version="1.0" encoding="UTF-8" ?>
<ODM xmlns="http://www.cdisc.org/ns/odm/v1.3" xmlns:ds="http://www.w3.org/2000/09/xmldsig#" xmlns:xsi="http://www.w3.org/2001/XMLSchema-instance" xmlns:redcap="https://projectredcap.org" xsi:schemaLocation="http://www.cdisc.org/ns/odm/v1.3 schema/odm/ODM1-3-1.xsd" ODMVersion="1.3.1" FileOID="000-00-0000" FileType="Snapshot" Description="Baby DUCC (Copy of Randomisation Form for ODM XML export)" AsOfDateTime="2022-04-04T17:21:57" CreationDateTime="2022-04-04T17:21:57" SourceSystem="REDCap" SourceSystemVersion="11.4.4">
<Study OID="Project.BabyDUCCCopyOfRandomisationFor">
<GlobalVariables>
	<StudyName>Baby DUCC (Copy of Randomisation Form for ODM XML export)</StudyName>
	<StudyDescription>This file contains the metadata, events, and data for REDCap project "Baby DUCC (Copy of Randomisation Form for ODM XML export)".</StudyDescription>
	<ProtocolName>Baby DUCC (Copy of Randomisation Form for ODM XML export)</ProtocolName>
	<redcap:RecordAutonumberingEnabled>1</redcap:RecordAutonumberingEnabled>
	<redcap:CustomRecordLabel></redcap:CustomRecordLabel>
	<redcap:SecondaryUniqueField></redcap:SecondaryUniqueField>
	<redcap:SchedulingEnabled>0</redcap:SchedulingEnabled>
	<redcap:SurveysEnabled>0</redcap:SurveysEnabled>
	<redcap:SurveyInvitationEmailField></redcap:SurveyInvitationEmailField>
	<redcap:Purpose>4</redcap:Purpose>
	<redcap:PurposeOther></redcap:PurposeOther>
	<redcap:ProjectNotes></redcap:ProjectNotes>
	<redcap:MissingDataCodes></redcap:MissingDataCodes>
	<redcap:ProtectedEmailMode>0</redcap:ProtectedEmailMode>
	<redcap:ProtectedEmailModeCustomText></redcap:ProtectedEmailModeCustomText>
	<redcap:ProtectedEmailModeTrigger>ALL</redcap:ProtectedEmailModeTrigger>
	<redcap:ProtectedEmailModeLogo></redcap:ProtectedEmailModeLogo>
	<redcap:DataAccessGroupsGroup>
		<redcap:DataAccessGroups group_name="Monash"/>
		<redcap:DataAccessGroups group_name="Royal Women&#039;s"/>
	</redcap:DataAccessGroupsGroup>
	<redcap:UserRolesGroup>
		<redcap:UserRoles role_name="Data Entry" unique_role_name="U-371YFEWF7J" lock_record="0" lock_record_multiform="0" lock_record_customize="0" data_export_tool="0" data_import_tool="0" data_comparison_tool="0" data_logging="0" file_repository="1" double_data="0" user_rights="0" data_access_groups="0" graphical="0" reports="0" design="0" calendar="0" data_entry="[my_first_instrument,1]" api_export="0" api_import="0" mobile_app="0" mobile_app_download_data="0" record_create="1" record_rename="0" record_delete="0" dts="0" participants="1" data_quality_design="0" data_quality_execute="1" data_quality_resolution="1" random_setup="0" random_dashboard="0" random_perform="0" realtime_webservice_mapping="0" realtime_webservice_adjudicate="0" external_module_config="0"/>
		<redcap:UserRoles role_name="Data User" unique_role_name="U-881CNAFH97" lock_record="0" lock_record_multiform="0" lock_record_customize="0" data_export_tool="3" data_import_tool="0" data_comparison_tool="0" data_logging="0" file_repository="1" double_data="0" user_rights="0" data_access_groups="0" graphical="1" reports="1" design="0" calendar="0" data_entry="[my_first_instrument,2]" api_export="0" api_import="0" mobile_app="0" mobile_app_download_data="0" record_create="0" record_rename="0" record_delete="0" dts="0" participants="1" data_quality_design="0" data_quality_execute="0" data_quality_resolution="1" random_setup="0" random_dashboard="0" random_perform="0" realtime_webservice_mapping="0" realtime_webservice_adjudicate="0" external_module_config="0"/>
		<redcap:UserRoles role_name="Investigator" unique_role_name="U-617HP3JL4C" lock_record="0" lock_record_multiform="0" lock_record_customize="0" data_export_tool="0" data_import_tool="0" data_comparison_tool="0" data_logging="1" file_repository="1" double_data="0" user_rights="1" data_access_groups="0" graphical="1" reports="1" design="0" calendar="0" data_entry="[randomisation,2][antenatal_delivery_data_obtained_by_researcher_at,2][data_from_video_review,1][postdr_outcomes_from_baby_records,1][maternal_outcomes,1][protocol_violations_if_any,2][baby_saes_or_susars_if_any,2][maternal_saes_or_susars_if_any,2]" api_export="0" api_import="0" mobile_app="0" mobile_app_download_data="0" record_create="0" record_rename="0" record_delete="0" dts="0" participants="1" data_quality_design="0" data_quality_execute="1" data_quality_resolution="1" random_setup="0" random_dashboard="0" random_perform="0" realtime_webservice_mapping="0" realtime_webservice_adjudicate="0" external_module_config="0"/>
		<redcap:UserRoles role_name="Leiden read only" unique_role_name="U-584WK43FF7" lock_record="0" lock_record_multiform="0" lock_record_customize="0" data_export_tool="0" data_import_tool="0" data_comparison_tool="0" data_logging="0" file_repository="1" double_data="0" user_rights="1" data_access_groups="0" graphical="1" reports="1" design="0" calendar="1" data_entry="[randomisation,2][antenatal_delivery_data_obtained_by_researcher_at,2][data_from_video_review,2][postdr_outcomes_from_baby_records,2][maternal_outcomes,2][protocol_violations_if_any,2][baby_saes_or_susars_if_any,2][maternal_saes_or_susars_if_any,2]" api_export="0" api_import="0" mobile_app="0" mobile_app_download_data="0" record_create="1" record_rename="0" record_delete="0" dts="0" participants="1" data_quality_design="0" data_quality_execute="0" data_quality_resolution="1" random_setup="0" random_dashboard="0" random_perform="1" realtime_webservice_mapping="0" realtime_webservice_adjudicate="0" external_module_config=""/>
		<redcap:UserRoles role_name="REDCap Database Admin" unique_role_name="U-153FPHRK7Y" lock_record="0" lock_record_multiform="0" lock_record_customize="0" data_export_tool="1" data_import_tool="1" data_comparison_tool="0" data_logging="1" file_repository="1" double_data="0" user_rights="1" data_access_groups="0" graphical="1" reports="1" design="1" calendar="0" data_entry="[randomisation,1][antenatal_delivery_data_obtained_by_researcher_at,1][data_from_video_review,1][postdr_outcomes_from_baby_records,1][maternal_outcomes,1][protocol_violations_if_any,1][baby_saes_or_susars_if_any,1][maternal_saes_or_susars_if_any,1]" api_export="0" api_import="0" mobile_app="1" mobile_app_download_data="1" record_create="1" record_rename="0" record_delete="0" dts="0" participants="1" data_quality_design="1" data_quality_execute="1" data_quality_resolution="1" random_setup="0" random_dashboard="0" random_perform="1" realtime_webservice_mapping="0" realtime_webservice_adjudicate="0" external_module_config="0"/>
		<redcap:UserRoles role_name="Research Assistant" unique_role_name="U-6913H84YLC" lock_record="0" lock_record_multiform="0" lock_record_customize="0" data_export_tool="3" data_import_tool="1" data_comparison_tool="1" data_logging="1" file_repository="1" double_data="0" user_rights="0" data_access_groups="0" graphical="1" reports="1" design="0" calendar="0" data_entry="[my_first_instrument,1]" api_export="0" api_import="0" mobile_app="0" mobile_app_download_data="0" record_create="1" record_rename="0" record_delete="0" dts="0" participants="1" data_quality_design="1" data_quality_execute="1" data_quality_resolution="1" random_setup="0" random_dashboard="0" random_perform="0" realtime_webservice_mapping="0" realtime_webservice_adjudicate="0" external_module_config="0"/>
	</redcap:UserRolesGroup>
</GlobalVariables>
<MetaDataVersion OID="Metadata.BabyDUCCCopyOfRandomisationFor_2022-04-04_1721" Name="Baby DUCC (Copy of Randomisation Form for ODM XML export)" redcap:RecordIdField="record_id">
	<FormDef OID="Form.randomisation" Name="Randomisation" Repeating="No" redcap:FormName="randomisation">
		<ItemGroupRef ItemGroupOID="randomisation.record_id" Mandatory="No"/>
		<ItemGroupRef ItemGroupOID="randomisation.randomisation_complete" Mandatory="No"/>
	</FormDef>
	<ItemGroupDef OID="randomisation.record_id" Name="Randomisation" Repeating="No">
		<ItemRef ItemOID="record_id" Mandatory="No" redcap:Variable="record_id"/>
		<ItemRef ItemOID="recreatedtime" Mandatory="No" redcap:Variable="recreatedtime"/>
		<ItemRef ItemOID="randomisedyn" Mandatory="No" redcap:Variable="randomisedyn"/>
		<ItemRef ItemOID="stratum" Mandatory="Yes" redcap:Variable="stratum"/>
		<ItemRef ItemOID="randalloc" Mandatory="No" redcap:Variable="randalloc"/>
	</ItemGroupDef>
	<ItemGroupDef OID="randomisation.randomisation_complete" Name="Form Status" Repeating="No">
		<ItemRef ItemOID="randomisation_complete" Mandatory="No" redcap:Variable="randomisation_complete"/>
	</ItemGroupDef>
	<ItemDef OID="record_id" Name="record_id" DataType="text" Length="999" redcap:Variable="record_id" redcap:FieldType="text">
		<Question><TranslatedText>Record ID</TranslatedText></Question>
	</ItemDef>
	<ItemDef OID="recreatedtime" Name="recreatedtime" DataType="datetime" Length="999" redcap:Variable="recreatedtime" redcap:FieldType="text" redcap:TextValidationType="datetime_seconds_dmy" redcap:FieldAnnotation="@NOW @HIDDEN">
		<Question><TranslatedText>Record created time</TranslatedText></Question>
	</ItemDef>
	<ItemDef OID="randomisedyn" Name="randomisedyn" DataType="text" Length="1" redcap:Variable="randomisedyn" redcap:FieldType="radio" redcap:FieldAnnotation="@DEFAULT=&#039;1&#039;">
		<Question><TranslatedText>Randomised</TranslatedText></Question>
		<CodeListRef CodeListOID="randomisedyn.choices"/>
	</ItemDef>
	<ItemDef OID="stratum" Name="stratum" DataType="text" Length="1" redcap:Variable="stratum" redcap:FieldType="radio" redcap:RequiredField="y" redcap:BranchingLogic="[randomisedyn] = &#039;1&#039;">
		<Question><TranslatedText>Stratum</TranslatedText></Question>
		<CodeListRef CodeListOID="stratum.choices"/>
	</ItemDef>
	<ItemDef OID="randalloc" Name="randalloc" DataType="text" Length="1" redcap:Variable="randalloc" redcap:FieldType="select" redcap:BranchingLogic="[randomisedyn] = &#039;1&#039;">
		<Question><TranslatedText>Randomised allocation</TranslatedText></Question>
		<CodeListRef CodeListOID="randalloc.choices"/>
	</ItemDef>
	<ItemDef OID="randomisation_complete" Name="randomisation_complete" DataType="text" Length="1" redcap:Variable="randomisation_complete" redcap:FieldType="select" redcap:SectionHeader="Form Status">
		<Question><TranslatedText>Complete?</TranslatedText></Question>
		<CodeListRef CodeListOID="randomisation_complete.choices"/>
	</ItemDef>
	<CodeList OID="randomisedyn.choices" Name="randomisedyn" DataType="text" redcap:Variable="randomisedyn">
		<CodeListItem CodedValue="1"><Decode><TranslatedText>Yes</TranslatedText></Decode></CodeListItem>
		<CodeListItem CodedValue="0"><Decode><TranslatedText>No</TranslatedText></Decode></CodeListItem>
	</CodeList>
	<CodeList OID="stratum.choices" Name="stratum" DataType="text" redcap:Variable="stratum">
		<CodeListItem CodedValue="1"><Decode><TranslatedText>32 - 35+6 weeks</TranslatedText></Decode></CodeListItem>
		<CodeListItem CodedValue="2"><Decode><TranslatedText>Emergency &gt;=36 weeks</TranslatedText></Decode></CodeListItem>
		<CodeListItem CodedValue="3"><Decode><TranslatedText>Non-emergency &gt;=36 weeks</TranslatedText></Decode></CodeListItem>
	</CodeList>
	<CodeList OID="randalloc.choices" Name="randalloc" DataType="text" redcap:Variable="randalloc">
		<CodeListItem CodedValue="1"><Decode><TranslatedText>Immediate cord clamping</TranslatedText></Decode></CodeListItem>
		<CodeListItem CodedValue="2"><Decode><TranslatedText>Delayed cord clamping</TranslatedText></Decode></CodeListItem>
	</CodeList>
	<CodeList OID="randomisation_complete.choices" Name="randomisation_complete" DataType="text" redcap:Variable="randomisation_complete">
		<CodeListItem CodedValue="0"><Decode><TranslatedText>Incomplete</TranslatedText></Decode></CodeListItem>
		<CodeListItem CodedValue="1"><Decode><TranslatedText>Unverified</TranslatedText></Decode></CodeListItem>
		<CodeListItem CodedValue="2"><Decode><TranslatedText>Complete</TranslatedText></Decode></CodeListItem>
	</CodeList>
</MetaDataVersion>
</Study>
</ODM>
